# Supplementary material for: Sex-based differences in anti-predator response of crickets to chemical cues of a mammalian predator
Source: PeerJ. 2018 Jun 11;6:e4923. doi: 10.7717/peerj.4923 (PMC6001705; doi:10.7717/peerj.4923)
Supplement: Supplemental Information 1 [file peerj-06-4923-s001.xlsx]

## Sheet: Supplemental Data S1
Treatment	Sex	Time
Control	Female	8
Control	Female	17
Control	Female	17
Control	Female	23
Control	Female	25
Control	Female	26
Control	Female	31
Control	Female	36
Control	Female	39
Control	Female	45
Control	Female	48
Control	Female	49
Control	Female	57
Control	Female	62
Control	Female	68
Control	Female	69
Control	Female	75
Control	Female	76
Control	Female	78
Control	Female	78
Control	Female	81
Control	Female	86
Control	Female	91
Control	Female	96
Control	Female	103
Control	Female	107
Control	Female	143
Control	Female	145
Control	Female	150
Control	Female	158
Control	Female	158
Control	Female	160
Control	Female	194
Control	Female	219
Control	Female	224
Control	Female	240
Control	Female	273
Control	Female	292
Control	Female	315
Control	Female	374
Control	Female	375
Control	Female	388
Control	Female	396
Control	Female	415
Control	Female	518
Control	Female	534
Control	Female	561
Control	Female	720
Control	Female	720
Control	Female	720
Control	Male	6
Control	Male	7
Control	Male	27
Control	Male	28
Control	Male	28
Control	Male	28
Control	Male	41
Control	Male	48
Control	Male	54
Control	Male	74
Control	Male	77
Control	Male	81
Control	Male	84
Control	Male	87
Control	Male	91
Control	Male	93
Control	Male	95
Control	Male	136
Control	Male	152
Control	Male	160
Control	Male	186
Control	Male	186
Control	Male	192
Control	Male	197
Control	Male	203
Control	Male	232
Control	Male	234
Control	Male	250
Control	Male	253
Control	Male	266
Control	Male	282
Control	Male	284
Control	Male	286
Control	Male	288
Control	Male	300
Control	Male	301
Control	Male	319
Control	Male	321
Control	Male	333
Control	Male	336
Control	Male	398
Control	Male	400
Control	Male	404
Control	Male	425
Control	Male	441
Control	Male	567
Control	Male	673
Control	Male	720
Control	Male	720
Control	Male	720
Odor	Female	32
Odor	Female	37
Odor	Female	37
Odor	Female	55
Odor	Female	106
Odor	Female	109
Odor	Female	119
Odor	Female	119
Odor	Female	121
Odor	Female	161
Odor	Female	178
Odor	Female	198
Odor	Female	221
Odor	Female	236
Odor	Female	237
Odor	Female	247
Odor	Female	273
Odor	Female	288
Odor	Female	300
Odor	Female	309
Odor	Female	322
Odor	Female	325
Odor	Female	367
Odor	Female	380
Odor	Female	380
Odor	Female	382
Odor	Female	383
Odor	Female	412
Odor	Female	416
Odor	Female	430
Odor	Female	441
Odor	Female	465
Odor	Female	466
Odor	Female	498
Odor	Female	501
Odor	Female	505
Odor	Female	544
Odor	Female	570
Odor	Female	580
Odor	Female	599
Odor	Female	719
Odor	Female	720
Odor	Female	720
Odor	Female	720
Odor	Female	720
Odor	Female	720
Odor	Female	720
Odor	Female	720
Odor	Female	720
Odor	Female	720
Odor	Male	16
Odor	Male	17
Odor	Male	42
Odor	Male	84
Odor	Male	95
Odor	Male	98
Odor	Male	115
Odor	Male	116
Odor	Male	118
Odor	Male	119
Odor	Male	131
Odor	Male	134
Odor	Male	146
Odor	Male	148
Odor	Male	150
Odor	Male	166
Odor	Male	175
Odor	Male	176
Odor	Male	179
Odor	Male	182
Odor	Male	185
Odor	Male	194
Odor	Male	203
Odor	Male	208
Odor	Male	211
Odor	Male	224
Odor	Male	227
Odor	Male	243
Odor	Male	260
Odor	Male	263
Odor	Male	264
Odor	Male	284
Odor	Male	288
Odor	Male	319
Odor	Male	322
Odor	Male	343
Odor	Male	353
Odor	Male	388
Odor	Male	400
Odor	Male	414
Odor	Male	500
Odor	Male	536
Odor	Male	563
Odor	Male	606
Odor	Male	701
Odor	Male	720
Odor	Male	720
Odor	Male	720
Odor	Male	720
Odor	Male	720
